# Supplementary material for: PDMS Mixed Matrix Membrane with Confined Mass Transfer Structure: The Effect of COFs with Different Porous Structures and Chemical Properties in the Pervaperation Process
Source: Membranes (Basel). 2025 Oct 15;15(10):316. doi: 10.3390/membranes15100316 (PMC12566124; doi:10.3390/membranes15100316)
Supplement: Supplementary file 1 [file membranes-15-00316-s001.zip]

Archive with 1 entries (1 files):
- membranes-3883910-supplementary.pdf
